# Supplementary material for: Are Real-World Prosociality Programs Associated with Greater Psychological Well-Being in Primary School-Aged Children?
Source: Int J Environ Res Public Health. 2023 Mar 1;20(5):4403. doi: 10.3390/ijerph20054403 (PMC10002419; doi:10.3390/ijerph20054403)
Supplement: Supplementary file 1 [file ijerph-20-04403-s001.zip]

Archive with 1 entries (1 files):
- ijerph-2209284-supplementary.pdf
